# Supplementary material for: Hermetia illucens in the Process of Kitchen Waste Biodegradation: The Effect of Different Approaches to Waste Storage on the Microbiological Profile and Nutritional Parameters of the Larvae
Source: Insects. 2025 Jan 16;16(1):87. doi: 10.3390/insects16010087 (PMC11765827; doi:10.3390/insects16010087)
Supplement: Supplementary file 1 [file insects-16-00087-s001.zip]

Archive with 1 entries (1 files):
- insects-3345497-supplementary.pdf
